# Supplementary material for: The Global Burden of Clostridioides difficile Infections, 2016–2024: A Systematic Review and Meta-Analysis
Source: Infect Dis Rep. 2025 Apr 14;17(2):31. doi: 10.3390/idr17020031 (PMC12026862; doi:10.3390/idr17020031)
Supplement: Supplementary file 1 [file idr-17-00031-s001.zip]

Archive with 1 entries (1 files):
- idr-3282863-supplementary.pdf
